# Supplementary material for: Barriers to screening, diagnosis and management of hyperglycaemia in pregnancy in Africa: a systematic review
Source: Int Health. 2021 Aug 25;14(3):211–21. doi: 10.1093/inthealth/ihab054 (PMC9070469; doi:10.1093/inthealth/ihab054)
Supplement: ihab054_Supplemental_File [file ihab054_supplemental_file.zip]

Archive with 4 entries (4 files):
- Suplementary Data 1.docx
- Supplementary  Table 1.docx
- Supplementary  Table 2.docx
- Supplementary Table 3.docx
